# Supplementary material for: Polymer Stabilized Liquid Crystal Smart Window with Flexible Substrates Based on Low-Temperature Treatment of Polyamide Acid Technology
Source: Polymers (Basel). 2019 Nov 13;11(11):1869. doi: 10.3390/polym11111869 (PMC6918311; doi:10.3390/polym11111869)
Supplement: Supplementary file 1 [file polymers-11-01869-s001.zip]

Archive with 3 entries (2 files):
- SI/
- SI/polymers-630077-11.12 si.docx
- SI/video of PSLC.mp4
